# Supplementary material for: The development of a glossary of contemporary Chinese values and its initial application
Source: Front Psychol. 2023 Jul 31;14:1208366. doi: 10.3389/fpsyg.2023.1208366 (PMC10423807; doi:10.3389/fpsyg.2023.1208366)
Supplement: Supplementary file 1 [file Table_1.XLS]

## Sheet: group compare
			Results of values ranking by gender							Results of values ranking by age												Results of values ranking by region
			values	male		female				values	under 25		26-30		31-40		41-50		over 50			values	eastern region		central region		western region		northeastern region
				score	ranking	score	ranking				score	ranking	score	ranking	score	ranking	score	ranking	score	ranking			score	ranking	score	ranking	score	ranking	score	ranking
			健康(health)	224	1	406	1			健康(health)	166	1	169	1	210	1	43	1	38	1		健康(health)	335	1	139	1	115	1	41	1
			爱国(patriotic)	156	2	250	2			爱国(patriotic)	126	2	102	3	124	2	33	2	21	2.5		爱国(patriotic)	205	2	103	2	75	2	23	5.5
			诚信(honesty)	147	3	224	4			自由(freedom)	121	3	67	8.5	77	8.5	16	6	7	21		诚信(honesty)	196	3	90	3	53	4.5	32	2
			亲情(family affection)	117	4	232	3			亲情(family affection)	114	4	88	4	98	4	26	3	21	2.5		亲情(family affection)	194	4	78	4	52	6	25	3
			自由(freedom)	106	5	184	5			诚信(honesty)	105	5.5	111	2	117	3	25	4	13	5.5		自由(freedom)	153	5	65	6	53	4.5	17	10
			快乐(happiness)	98	6	175	8			快乐(happiness)	105	5.5	73	6	75	10	12	13	8	17.5		快乐(happiness)	143	6	62	9.5	50	7	18	8.5
			自信(self-confidence)	94	7	181	6.5			乐观(optimism)	83	7	67	8.5	83	6	12	13	12	7.5		自信(self-confidence)	131	7	67	5	54	3	23	5.5
			乐观(optimism)	76	8	181	6.5			尊重(respect)	80	8	65	10	78	7	9	23.5	11	9		尊重(respect)	130	8	63	8	32	14	18	8.5
			金钱(money)	73	9	130	13			自信(self-confidence)	74	9	82	5	88	5	14	8	17	4		乐观(optimism)	122	9	62	9.5	49	8	24	4
			感恩(gratitude)	72	10	152	10			金钱(money)	73	10	51	12.5	52	25	17	5	8	17.5		金钱(money)	113	10	47	12	32	14	11	22
			自律(self-discipline)	71	11.5	131	12			独立(independent)	70	11	51	12.5	58	17	6	36	9	13		感恩(gratitude)	110	11	64	7	38	10.5	12	18
			尊重(respect)	71	11.5	172	9			自律(self-discipline)	60	12	54	11	69	12	10	19	9	13		友善(kind-hearted)	103	12	34	22.5	26	24	9	25.5
			平等(equality)	69	13	126	14			平等(equality)	59	13	45	17	73	11	14	8	4	39		独立(independent)	100	13.5	45	13	38	10.5	11	22
			爱情(romantic love)	68	14	63	35			感恩(gratitude)	56	14.5	68	7	77	8.5	13	10	10	10		平等(equality)	100	13.5	44	14.5	40	9	11	22
			民主(democracy)	65	15	69	33.5			正义(justice)	56	14.5	31	32	53	22.5	12	13	9	13		公平(fairness)	95	15	40	17	30	19	12	18
			正义(justice)	62	16	99	19			友善(kind-hearted)	55	16	46	16	47	29	12	13	12	7.5		能力(capacity)	94	16.5	38	18.5	34	12	15	11
			公平(fairness)	61	17	116	17			能力(capacity)	52	17	47	15	67	13	10	19	5	31		自律(self-discipline)	94	16.5	58	11	31	16.5	19	7
			独立(independent)	60	18.5	134	11			公平(fairness)	47	18	50	14	62	14	14	8	4	39		法治(rule of law)	84	18	37	20	22	28.5	3	50.5
			奋斗(strive)	60	18.5	98	20			奋斗(strive)	46	19	39	19	59	16	8	27	6	25		敬业(dedication)	79	19	27	32	15	42	9	25.5
			能力(capacity)	58	20	123	15			法治(rule of law)	44	20	36	22	53	22.5	9	23.5	4	39		奋斗(strive)	76	20.5	43	16	30	19	9	25.5
			敬业(dedication)	53	21	77	30			忠诚(loyalty)	43	21	33	27.5	53	22.5	12	13	5	31		正义(justice)	75	22	44	14.5	29	21.5	13	14.5
			友善(kind-hearted)	52	22	120	16			负责(responsibility)	42	22.5	33	27.5	46	30	7	30.5	8	17.5		忠诚(loyalty)	74	23	34	22.5	29	21.5	9	25.5
			理想(ideal)	51	23	80	28			理想(ideal)	42	22.5	35	24	42	33.5	6	36	6	25		坚强(forcefulness)	73	24	32	26.5	22	28.5	13	14.5
			法治(rule of law)	50	24.5	96	21			勇敢(brave)	40	24	28	34.5	60	15	4	51.5	9	13		爱情(romantic love)	72	25	26	34	19	33	14	12.5
			忠诚(loyalty)	50	24.5	96	22			富强(prosperity)	38	25	36	22	37	35	7	30.5	4	39		民主(democracy)	69	26	34	22.5	28	23	3	50.5
			和平(peace)	49	26.5	75	31			民主(democracy)	36	26	28	34.5	54	19.5	10	19	6	25		团结(unity)	67	27	27	32	21	31	5	37.5
			坚强(forcefulness)	49	26.5	91	23.5			权力(power)	35	27	24	36.5	21	52.5	5	43	3	45		和平(peace)	63	28.5	33	25	21	31	7	31.5
			创新(innovate)	48	28	69	33.5			聪明(intelligent)	34	28	17	43.5	24	44	6	36	5	31		文明(civilization)	63	28.5	32	26.5	24	25.5	5	37.5
			负责(responsibility)	45	29	91	23.5			坚强(forcefulness)	33	29	41	18	54	19.5	5	43	7	21		创新(innovate)	62	31	24	36.5	30	19	1	66.5
			文明(civilization)	44	30	79	29			文明(civilization)	32	30.5	34	25	45	31	9	23.5	4	39		负责(responsibility)	62	31	38	18.5	24	25.5	12	18
			权力(power)	41	31.5	47	45			友情(friendship)	32	30.5	15	47	20	55	4	51.5	2	52.5		理想(ideal)	62	31	34	22.5	23	27	12	18
			勇敢(brave)	41	31.5	100	18			信仰(belief)	30	32	24	36.5	28	41.5	5	43	3	45		包容(inclusiveness)	58	33	28	30	16	40.5	12	18
			富强(prosperity)	40	33	82	25			自省(introspection)	29	33	16	45	24	44	2	60.5	4	39		富强(prosperity)	57	34.5	31	28	31	16.5	3	50.5
			团结(unity)	39	34	81	26.5			爱情(romantic love)	28	35	36	22	53	22.5	8	27	6	25		和谐(harmony)	57	34.5	29	29	17	38.5	4	42.5
			和谐(harmony)	36	35	71	32			包容(inclusiveness)	28	35	31	32	42	33.5	8	27	5	31		权力(power)	49	36	24	36.5	12	46.5	3	50.5
			包容(inclusiveness)	33	36.5	81	26.5			团结(unity)	28	35	32	30	49	27.5	10	19	1	63		认真(seriously)	46	37	27	32	9	57	3	50.5
			认真(seriously)	33	36.5	52	40.5			和平(peace)	27	37	38	20	50	26	7	30.5	2	52.5		聪明(intelligent)	45	38.5	21	39	18	35.5	2	50.5
			奉献(contribution)	31	38.5	57	38.5			和谐(harmony)	25	38.5	23	38	43	32	11	16	5	31		机遇(opportunity)	45	38.5	14	52	18	35.5	5	37.5
			信仰(belief)	31	38.5	59	37			谦虚(modesty)	25	38.5	21	40	24	44	4	51.5	1	63		奉献(contribution)	44	40	19	41	11	49.5	14	12.5
			谦虚(modesty)	30	40.5	45	46			机遇(opportunity)	24	40.5	15	47	32	36.5	6	36	5	31		踏实(earnest)	43	41	20	40	12	46.5	6	34
			勤俭(hardworking and thrifty)	30	40.5	36	51			踏实(earnest)	24	40.5	18	41.5	29	40	5	43	5	31		陪伴(accompany)	42	42	10	58.5	16	40.5	4	42.5
			科学(respect for sciences)	29	43	18	66			创新(innovate)	23	42.5	33	27.5	49	27.5	6	36	6	25		信仰(belief)	41	43	23	38	18	35.5	8	29
			陪伴(accompany)	29	43	43	48			坦荡(frank)	23	42.5	11	60.5	23	47	4	51.5	2	52.5		友情(friendship)	40	44	17	45.5	10	52.5	6	34
			踏实(earnest)	29	43	52	40.5			敬业(dedication)	22	44.5	33	27.5	57	18	9	23.5	9	13		谦虚(modesty)	38	45	17	45.5	13	44.5	7	31.5
			地位(status)	26	45	30	59			认真(seriously)	22	44.5	18	41.5	31	38.5	6	36	8	17.5		地位(status)	36	46	11	57	5	65	4	42.5
			聪明(intelligent)	25	47	61	36			容貌(appearance)	21	46	12	56.5	7	69	4	51.5	0	72		互信(mutual trust)	35	47	8	62	6	64	1	66.5
			机遇(opportunity)	25	47	57	38.5			陪伴(accompany)	20	47	12	56.5	22	49.5	5	43	13	5.5		勤俭(hardworking and thrifty)	33	48	18	43	11	49.5	4	42.5
			友情(friendship)	25	47	48	44			远见(forward-looking)	19	48	22	39	23	47	4	51.5	2	52.5		发展(develop)	32	49.5	7	65.5	11	49.5	2	59
			合作(cooperation)	24	50	35	52.5			廉洁(clean)	18	49.5	13	53	16	59.5	5	43	3	45		自省(introspection)	32	49.5	16	47	21	31	6	34
			互助(mutual help)	24	50	37	50			真理(seeking truth)	18	49.5	11	60.5	22	49.5	3	56.5	1	63		勇敢(brave)	76	50.5	25	35	32	14	8	29
			自省(introspection)	24	50	51	42			奉献(contribution)	16	51.5	31	32	31	38.5	6	36	4	39		廉洁(clean)	31	52	14	52	8	61	2	59
			共赢(win-win)	23	52	39	49			互助(mutual help)	16	51.5	14	50	21	52.5	5	43	5	31		坦荡(frank)	31	52	18	43	9	57	5	37.5
			真理(seeking truth)	22	53	33	55			地位(status)	15	53	13	53	21	52.5	5	43	2	52.5		真理(seeking truth)	31	52	15	49	9	57	0	73.5
			发展(develop)	21	54	31	58			发展(develop)	14	55.5	14	50	19	57	4	51.5	1	63		共赢(win-win)	30	54.5	15	49	14	43	3	50.5
			廉洁(clean)	20	55.5	34	54			互信(mutual trust)	14	55.5	12	56.5	21	52.5	1	68	2	52.5		互助(mutual help)	30	54.5	15	49	13	44.5	3	50.5
			远见(forward-looking)	20	55.5	50	43			科学(respect for sciences)	14	55.5	15	47	15	61	2	60.5	1	63		合作(cooperation)	27	56.5	12	55	18	35.5	2	59
			坦荡(frank)	19	57	44	47			知耻(shame-awareness)	14	55.5	11	60.5	14	62	4	51.5	2	52.5		远见(forward-looking)	27	56.5	18	43	17	38.5	8	29
			互信(mutual trust)	18	58	32	56			合作(cooperation)	13	58.5	17	43.5	28	41.5	1	68	0	72		科学(respect for sciences)	23	58	12	55	9	57	3	50.5
			环保(environmental)	15	59.5	25	62			勤俭(hardworking and thrifty)	13	58.5	13	53	23	47	10	19	7	21		互利(mutual benefit)	22	59.5	6	69	9	57	1	66.5
			求是(be practical and realistic)	15	59.5	16	69			共赢(win-win)	12	60.5	14	50	32	36.5	2	60.5	2	52.5		环保(environmental)	22	59.5	10	58.5	4	67	4	42.5
			人情(ren qing)	14	61	21	63.5			求是(be practical and realistic)	12	60.5	8	65	9	67	1	68	1	63		知耻(shame-awareness)	21	61	9	60	11	49.5	4	42.5
			谨慎(cautious)	13	63	17	67.5			谨慎(cautious)	11	63	4	70	10	65	3	56.5	2	52.5		容貌(appearance)	20	62	14	52	7	62.5	3	50.5
			认可(be recognized by others)	13	63	15	70			人情(ren qing)	11	63	8	65	16	59.5	0	74.5	0	72		荣誉(glory)	19	63	12	56	4	67	2	59
			知耻(shame-awareness)	13	63	32	57			渊博(erudite)	11	63	6	67.5	12	64	1	68	0	72		谨慎(cautious)	18	64	8	62	2	71.5	2	59
			互利(mutual benefit)	12	65.5	26	60			荣誉(glory)	10	65	11	60.5	13	63	1	68	2	52.5		认可(be recognized by others)	16	65	7	65.5	4	67	1	66.5
			荣誉(glory)	12	65.5	25	61			享乐(hedonist)	9	66	1	74	4	73.5	1	68	0	72		求是(be practical and realistic)	15	66.5	5	71	9	57	2	59
			容貌(appearance)	9	67.5	35	52.5			认可(be recognized by others)	8	67	12	56.5	6	71	0	74.5	2	52.5		人情(ren qing)	15	66.5	8	62	9	57	3	50.5
			渊博(erudite)	9	67.5	21	63.5			互利(mutual benefit)	6	68.5	8	65	19	57	2	60.5	3	45		渊博(erudite)	13	68	7	65.5	10	52.5	0	73.5
			开放(openness)	7	69	19	65			开放(openness)	6	68.5	6	67.5	9	67	2	60.5	3	45		慷慨(generous)	12	69	6	69	1	74.5	1	66.5
			名节(reputation)	4	70	11	72			竞争(compete)	5	70	2	72	3	75.5	1	68	0	72		开放(openness)	11	70.5	7	65.5	7	65.5	1	66.5
			慷慨(generous)	3	71.5	17	67.5			环保(environmental)	4	72	9	63	19	57	7	30.5	1	63		享乐(hedonist)	11	70.5	1	75.5	2	71.5	1	66.5
			享乐(hedonist)	3	71.5	12	71			慷慨(generous)	4	72	5	69	9	67	1	68	1	63		竞争(compete)	6	72.5	3	73.5	2	71.5	0	73.5
			竞争(compete)	2	73	9	73			名节(reputation)	4	72	3	71	5	72	2	60.5	1	63		名节(reputation)	6	72.5	6	69	2	71.5	1	66.5
			共建(co-building)	1	74.5	8	74			共建(co-building)	2	74	1	74	6	70	0	74.5	0	72		共商(co-discussing)	3	74	3	73.5	0	76	0	73.5
			共商(co-discussing)	1	74.5	5	75			共商(co-discussing)	0	75.5	1	74	4	73.5	1	68	0	72		共建(co-building)	2	75	4	72	3	69	0	73.5
			互鉴(mutual learning)	0	76	3	76			互鉴(mutual learning)	0	75.5	0	76	3	75.5	0	74.5	0	72		互鉴(mutual learning)	1	76	1	75.5	1	74.5	0	73.5
